# Supplementary material for: Expression of distinct maternal and somatic 5.8S, 18S, and 28S rRNA types during zebrafish development
Source: RNA. 2017 Aug;23(8):1188–99. doi: 10.1261/rna.061515.117 (PMC5513064; doi:10.1261/rna.061515.117)
Supplement: Supplemental Material [file supp_061515.117_Supplemental_Table_S1.xlsx]

## Sheet: Zebrafish 45S rDNA units
Supplementary Table S1A: All 45S rDNA units in the zebrafish genome
Name	Integrity	Expressed	Type	Location	Clone	Start	End	Size	Strand	5' ETS	18S	ITS1	5.8S	ITS2	28S	3' ETS
45S-M	Complete	Expressed	Maternal	Chromosome 4	N/A	76317396	76326484	9088	+
45S-U1	Complete	Low expressed	Undetermined	Chromosome 4	N/A	53846011	53855041	9030	+
45S-U2	Complete	Low expressed	Undetermined	Chromosome 4	N/A	53862208	53871237	9029	+
45S-U3	Complete	Low expressed	Undetermined	Chromosome 4	N/A	66545567	66536541	9026	-
45S-S	Complete	Expressed	Somatic	Chromosome 5	N/A	828887	820108	8779	-
Undetermined genomic location or partial unit
Name	Integrity	Expressed	Similarity	Location	Clone	Start	End	Size	Strand
45S-NC-U2	Complete	N/A	99.9% to 45S-U2	Linkage group 18	DKEY-16F19	1	8317	8316	+
45S-NC-S	Complete	N/A	99.8% to 45S-S	Linkage group 20	CH211-284O1	167773	158993	8780	-
45S-NC-U3	Complete	N/A	98.9% to 45S-U3	Unknown	CH211-212J17	76942	85972	9030	+
45S-P1	Partial	N/A	99.9% to 45S-U2	Chromosome 4	N/A	53800823	53793841	6982	-
45S-P2	Partial	N/A	99.9% to 45S-U2	Chromosome 4	N/A	53877768	53883899	6131	+
45S-P3	Partial	N/A	100% to 45S-S	Chromosome 5	N/A	837855	831755	6100	-
45S-P4	Partial	N/A	99.0% to 45S-S	Linkage group 7	CH211-248K16	1	5225	5224	+
Supplementary Table S1B: Zebrafish 45S rRNA types sequences compared to each other
45S	5.8S			18S			28S
Type	Mismatch	Gap	% identity	Mismatch	Gap	% identity	Mismatch	Gap	% identity
M vs S	8	3	0.9321	97	56	0.9212	386	183	0.8671
M vs U*	8	3	0.9321	46	13	0.9697	449	152	0.8595
S vs U*	0	0	1	113	57	0.9125	330	101	0.8967
* consensus sequence of 45S-U1, 45S-U2, and 45S-U3
							GAC			45S
							Mismatch	Gap	% identity	Type
							3	0	0.96	M vs S
							1	0	0.9899	M vs U*
							2	0	0.9798	S vs U*
							PTC			45S
							Mismatch	Gap	% identity	Type
							1	0	0.9949	M vs S
							0	0	1	M vs U*
							1	0	0.9949	S vs U*
							SRD			45S
							Mismatch	Gap	% identity	Type
							2	0	0.9355	M vs S
							0	0	1	M vs U*
							2	0	0.9355	S vs U*
Supplementary Table S1C: Zebrafish 45S rRNA types sequences compared to Human 45S rRNA
45S	5.8S			18S			28S
Type	Mismatch	Gap	% identity	Mismatch	Gap	% identity	Mismatch	Gap	% identity
M vs Human	9	3	0.9241	190	76	0.863	598	834	0.7185
U* vs Human	4	2	0.9618	200	77	0.8574	479	964	0.7162
S vs Human	4	2	0.9618	174	26	0.8942	381	969	0.7339
* consensus sequence of 45S-U1, 45S-U2, and 45S-U3
							GAC			45S
							Mismatch	Gap	% identity	Type
							3	0	0.96	M vs Human
							2	0	0.9798	U* vs Human
							0	0	1	S vs Human
							PTC			45S
							Mismatch	Gap	% identity	Type
							1	0	0.9949	M vs Human
							1	0	0.9949	U* vs Human
							0	0	1	S vs Human
							SRD			45S
							Mismatch	Gap	% identity	Type
							2	0	0.9355	M vs Human
							2	0	0.9355	U* vs Human
							0	0	1	S vs Human
