# Supplementary material for: Expression of distinct maternal and somatic 5.8S, 18S, and 28S rRNA types during zebrafish development
Source: RNA. 2017 Aug;23(8):1188–99. doi: 10.1261/rna.061515.117 (PMC5513064; doi:10.1261/rna.061515.117)
Supplement: Supplemental Material [file supp_061515.117_Supplemental_Table_S2.xlsx]

## Sheet: Expression of 45S rDNA types
Supplementary Table S2A: Expression of 45S rDNA types
45S rRNA types	Zebrafish samples
	Egg	Embryo development	Adult female tail	Adult male whole-body	Total
45S-M	0.99907	0.582952	0.000110717	0.000316974	0.544701
45S-U	1.91252e-05	8.32598e-05	2.46037e-05	8.05867e-05	5.81798e-05
45S-S	0.000911057	0.416965	0.999865	0.999602	0.455241
	1	1	1	1	1
Supplementary Table S2B: Sequences specific for all 45S rDNA types
45S rRNA types	18S				28S
	sequence			position*	sequence			position*
45S-M	CCGTTCGTAGTTGGTGGAGCGATTTG			1,403 - 1,428	GGTGGAGCCGCCGCGGGCGCAGATCT			1,760 - 1,785
45S-U	CCGTTCGTGGTTGGTGGAGTGATTTG			1,407 - 1,432	GGTGGAGCAGCCGCGGGTGCAGATCT			1,715 - 1,740
45S-S	CCGTTCTTAGTTGGTGGAGCGATTTG			1,356 - 1,381	GGTGGAGCCGCCGCGGGTGCAGATCT			1,749 - 1,774
* relative to the indicated rRNA element
