# Supplementary material for: Expression of distinct maternal and somatic 5.8S, 18S, and 28S rRNA types during zebrafish development
Source: RNA. 2017 Aug;23(8):1188–99. doi: 10.1261/rna.061515.117 (PMC5513064; doi:10.1261/rna.061515.117)
Supplement: Supplemental Material [file supp_061515.117_Supplemental_Table_S3.xlsx]

## Sheet: rRNAs reads
Supplementary Table S3A: Relative read counts for each rRNAs type per analyzed zebrafish sample
		Egg pool			Single Embryo												Adult-female	Adult-male whole-body
rRNA	Type	technical replicate 1	technical replicate 2	technical replicate 3	64 cells (2 hpf)	high stage (3.3 hpf)	30% epiboly stage (4.7 hpf)	70% epiboly stage (7 hpf)	90% epiboly stage (9 hpf)	4-somite stage (11.3 hpf)	12-somite stage (15 hpf)	22-somite stage (20 hpf)	prim-5 stage (24 hpf)	prim-16 stage (31 hpf)	long-pec stage (48 hpf)	protruding-mouth stage (72 hpf)	tail	technical replicate 1	technical replicate 2	technical replicate 3	NGS protocol
5.8S	Maternal	0.999486	0.999495	0.999491	0.999874	0.986885	0.967779	0.994782	0.979844	0.896022	0.71722	0.766343	0.584813	0.44025	0.291983	0.0899062	1.76659e-05	0.000914612	0.00101634	0.00103078	small-RNA-seq
	Somatic	0.000514467	0.0005051	0.000508625	0.00012625	0.013115	0.0322214	0.00521761	0.0201558	0.103978	0.28278	0.233657	0.415187	0.55975	0.708017	0.910094	0.999982	0.999085	0.998984	0.998969
18S	Maternal	0.999577	N/A	N/A	0.969421	0.986102	0.929167	0.988322	0.958415	0.916219	0.764617	0.734277	0.685025	0.591817	0.414056	0.247135	4.6819e-05	0.000569591	N/A	N/A	rRNA-seq
	Somatic	0.000422812	N/A	N/A	0.0305792	0.0138985	0.0708327	0.0116777	0.0415853	0.0837814	0.235383	0.265723	0.314975	0.408183	0.585944	0.752865	0.999953	0.99943	N/A	N/A
28S	Maternal	0.999581	N/A	N/A	0.968534	0.988408	0.937458	0.989585	0.959947	0.923004	0.769402	0.739513	0.690953	0.566546	0.357066	0.255517	2.41684e-05	0.000281885	N/A	N/A	rRNA-seq
	Somatic	0.00041905	N/A	N/A	0.0314662	0.0115921	0.0625416	0.0104147	0.0400528	0.0769957	0.230598	0.260487	0.309047	0.433454	0.642934	0.744483	0.999976	0.999718	N/A	N/A
Supplementary Table S3B: Raw read counts for each rRNAs type per analyzed zebrafish sample
		Egg pool			Single Embryo												Adult-female	Adult-male whole-body
rRNA	Type	technical replicate 1	technical replicate 2	technical replicate 3	64 cells (2 hpf)	high stage (3.3 hpf)	30% epiboly stage (4.7 hpf)	70% epiboly stage (7 hpf)	90% epiboly stage (9 hpf)	4-somite stage (11.3 hpf)	12-somite stage (15 hpf)	22-somite stage (20 hpf)	prim-5 stage (24 hpf)	prim-16 stage (31 hpf)	long-pec stage (48 hpf)	protruding-mouth stage (72 hpf)	tail	technical replicate 1	technical replicate 2	technical replicate 3	NGS protocol
5.8S	Maternal	3615472	4854009	4824287	340551	1200890	5533126	901815	2075747	2288042	796159	1902179	986959	668390	410641	45338	20	895	1358	1371	small-RNA-seq
	Somatic	1861	2453	2455	43	15959	184221	4730	42699	265513	313903	579973	700690	849814	995748	458943	1132106	977662	1334815	1328690
	Total	3617333	4856462	4826742	340594	1216849	5717347	906545	2118446	2553555	1110062	2482152	1687649	1518204	1406389	504281	1132126	978557	1336173	1330061
18S	Maternal	8134935	N/A	N/A	127093	538797	868502	782010	312655	587822	733936	485808	632091	648759	445095	635283	140	3574	N/A	N/A	rRNA-seq
	Somatic	3441	N/A	N/A	4009	7594	66208	9240	13566	53752	225938	175806	290636	447456	629868	1935312	2990098	6271105	N/A	N/A
	Total	8138376	N/A	N/A	131102	546391	934710	791250	326221	641574	959874	661614	922727	1096215	1074963	2570595	2990238	6274679	N/A	N/A
28S	Maternal	14104561	N/A	N/A	329471	1245733	1703721	1395148	596659	1156289	1448533	1048708	1538364	1138996	711341	1281860	82	3300	N/A	N/A	rRNA-seq
	Somatic	5913	N/A	N/A	10704	14610	113662	14683	24895	96456	434140	369399	688075	871426	1280840	3734861	3392772	11703582	N/A	N/A
	Total	14110474	N/A	N/A	340175	1260343	1817383	1409831	621554	1252745	1882673	1418107	2226439	2010422	1992181	5016721	3392854	11706882	N/A	N/A
