# Supplementary material for: Expression of distinct maternal and somatic 5.8S, 18S, and 28S rRNA types during zebrafish development
Source: RNA. 2017 Aug;23(8):1188–99. doi: 10.1261/rna.061515.117 (PMC5513064; doi:10.1261/rna.061515.117)
Supplement: Supplemental Material [file supp_061515.117_Supplemental_Table_S4.xlsx]

## Sheet: Supplementary Table S4
Supplementary Table S4: Differences in the structural domains between maternal- and somatic-type 18S and 28S rRNA
18S
Domain	Size*	MM	Gaps	% identity
A	137	4	0	0.9708
5'	657	30	38	0.8967
Central	517	30	13	0.917
3' major	454	20	1	0.9537
3' minor	174	13	4	0.9023
Total	1939	97	56	0.9212
28S
Domain	Size*	MM	Gaps	% identity
0	158	0	1	0.9937
I	921	116	23	0.8501
II	833	63	12	0.9105
III	464	20	1	0.9547
IV	802	73	94	0.7918
V	661	71	38	0.8351
VI	431	43	14	0.8654
Total	4270	386	183	0.8671
* relative to maternal-type
