# Supplementary material for: Expression of distinct maternal and somatic 5.8S, 18S, and 28S rRNA types during zebrafish development
Source: RNA. 2017 Aug;23(8):1188–99. doi: 10.1261/rna.061515.117 (PMC5513064; doi:10.1261/rna.061515.117)
Supplement: Supplemental Material [file supp_061515.117_Supplemental_Table_S5.xlsx]

## Sheet: 18S and 28S domains
Supplementary Table S5: Annotation of the maternal- and somatic-type 18S and 28S rRNA
18S								28S
	Maternal-type			Somatic-type					Maternal-type			Somatic-type
ID	Start	End	Length	Start	End	Length		ID	Start	End	Length	Start	End	Length
ES2S	123	153	31	123	152	30		ES5L	114	161	48	114	160	47
ES3S	175	382	208	174	346	173		ES43L	168	194	27	167	193	27
ES13S	413	418	6	377	382	6		ES44L	216	221	6	215	220	6
ES6S	733	982	250	697	937	241		ES45L	252	275	24	251	273	23
ES7S	1171	1190	20	1126	1144	19		ES7L	443	915	473	441	904	464
ES14S	1219	1226	8	1172	1179	8		ES8L	966	992	27	955	980	26
ES9S	1463	1514	52	1416	1466	51		ES9L	1007	1102	96	995	1092	98
ES10S	1615	1623	9	1567	1575	9		ES10L	1292	1307	16	1282	1293	12
ES12S	1810	1839	30	1762	1789	28		ES12L	1383	1425	43	1369	1410	42
Domain A	1	31	31	1	31	31		ES13L	1512	1524	13	1497	1509	13
5'	32	688	657	32	652	621		ES15L	1667	1721	55	1652	1708	57
Domain A	689	711	23	653	675	23		ES19L	1900	1941	42	1887	1928	42
Central	712	1228	517	676	1181	506		ES20L	1976	2032	57	1963	2019	57
Domain A	1229	1287	59	1182	1240	59		ES26L	2184	2208	25	2170	2194	25
3' major	1288	1741	454	1241	1693	453		ES27L	2309	2867	559	2294	2758	465
Domain A	1742	1765	24	1694	1717	24		ES30L	3234	3296	63	3125	3187	63
3' minor	1766	1939	174	1718	1887	170		ES31L	3339	3435	97	3227	3288	62
								ES39L	3998	4166	169	3850	4006	157
								ES41L	4214	4237	24	4053	4076	24
								GAC	1527	1625	99	1512	1610	99
								PTC	3163	3180	18	3054	3071	18
								PTC	3648	3824	177	3501	3677	177
								SRD	3860	3890	31	3712	3742	31
								Domain I	1	921	921	1	910	910
								Domain 0	922	946	25	911	935	25
								Domain II	947	1779	833	936	1766	831
Legend								Domain 0	1780	1799	20	1767	1786	20
Expansion Segments (ES)								Domain III	1800	2263	464	1787	2249	463
Functional domains								Domain 0	2264	2295	32	2250	2280	31
Structural domains								Domain IV	2296	3097	802	2281	2988	708
								Domain 0	3098	3163	66	2989	3054	66
								Domain V	3164	3824	661	3055	3677	623
								Domain 0	3825	3839	15	3678	3692	15
								Domain VI	3840	4270	431	3693	4109	417
