# Supplementary material for: Expression of distinct maternal and somatic 5.8S, 18S, and 28S rRNA types during zebrafish development
Source: RNA. 2017 Aug;23(8):1188–99. doi: 10.1261/rna.061515.117 (PMC5513064; doi:10.1261/rna.061515.117)
Supplement: Supplemental Material [file supp_061515.117_Supplemental_Table_S6.xlsx]

## Sheet: Supplementary Table S6
Supplementary Table S6: Northern blot DNA probes and PCR primers
Sequence*	Gene	Target
GtGATCCaCCGCTaAGAGTT	5.8S	common region	C
tGTGCGTTCGAAAgGTCGATGATCaAtG		maternal-type	M
AAaGTGCGTTCGAAgtGTCGATGATCgA		somatic-type	S
CTGaTCGTCTtCGAACcTCCGAcT	18S	common region	C
GgGATGcACTCATtCCAATtGC		maternal-type	M
AGTCCTATTCCATTATTCCTAGCTGCGGTATTCAGCGGCGGCTGGGCGGCCTGCT		somatic-type	S
GAaCGCTTGgCCGCCACAaGCCAGtT	28S	common region	C
TcCTACtCGTCGAgGCTTGcAGCGC		maternal-type	M
TcCTACtCGTCGAgGCTTAcCCTTT		somatic-type	S
TGCAGTAAAGGGACAAGCTG	p53	PCR Forward primer	Frw
TCATGCAGCCATCTTAGAGC		PCR Reverse primer	Rev
ACACACATTGATCATCGACCT	5.8S maternal-type	PCR Forward primer	Frw
TAGCAAGGCGACCCTCAGA		PCR Reverse primer	Rev
GTGAATTGCAGGACACATC	5.8S somatic-type	PCR Forward primer	Frw
GATCGATGGCAAAGCGAC		PCR Reverse primer	Rev
*lower case indicates locked nucleic acids (LNA)
